# Supplementary material for: Adipose Triglyceride Lipase Deficiency Attenuates In Vitro Thrombus Formation without Affecting Platelet Activation and Bleeding In Vivo
Source: Cells. 2022 Mar 1;11(5):850. doi: 10.3390/cells11050850 (PMC8908992; doi:10.3390/cells11050850)
Supplement: Supplementary file 1 [file cells-11-00850-s001.zip]

Archive with 1 entries (1 files):
- cells-1602937-supplementary.pdf
